# Supplementary material for: Bovine Exome Sequence Analysis and Targeted SNP Genotyping of Recessive Fertility Defects BH1, HH2, and HH3 Reveal a Putative Causative Mutation in SMC2 for HH3
Source: PLoS One. 2014 Mar 25;9(3):e92769. doi: 10.1371/journal.pone.0092769 (PMC3965462; doi:10.1371/journal.pone.0092769)
Supplement: Table S3 — Original and refined HH2 derived from BovineSNP50 haplotypes. (XLSX) [file pone.0092769.s003.xlsx]

## Sheet: Sheet1
Table S3. Original and refined HH2 derived from BovineSNP50 haplotypes
Haplotype1	Chr	Position	SNP	Illumina A/B allele
O	1	93172083	BTA-17930-no-rs	B
O	1	93252325	Hapmap40307-BTA-42417	B
O	1	93259858	Hapmap41001-BTA-48148	A
O	1	93279488	BTA-07846-rs29027508	B
O	1	93403653	Hapmap50358-BTA-42427	A
O	1	93470466	ARS-BFGL-NGS-40011	B
O	1	93601848	ARS-BFGL-NGS-107347	A
O	1	93639215	BTA-48243-no-rs	B
O	1	93892947	Hapmap61079-rs29013410	A
O	1	93954887	Hapmap42952-BTA-48143	A
O	1	94335885	Hapmap42235-BTA-50604	B
O	1	94367295	BTB-00768631	B
O	1	94471948	Hapmap24383-BTA-158893	B
O	1	94512100	BTB-01087150	B
O	1	94623786	Hapmap42095-BTA-120006	A
O	1	94677356	ARS-BFGL-NGS-14083	A
O	1	94699308	ARS-BFGL-NGS-104582	B
O	1	94730717	ARS-BFGL-NGS-106939	B
O	1	94776896	BTB-01086885	A
O	1	94833292	BTB-01793064	A
R	1	94860836	ARS-BFGL-NGS-80214	B
R	1	94882093	BTB-01086841	B
R	1	94923462	BTB-01086812	B
R	1	94952782	BTB-01086804	A
R	1	94980756	BTB-01086791	A
R	1	95029947	Hapmap40301-BTA-119986	B
R	1	95258770	Hapmap41451-BTA-119981	A
R	1	95279975	BTB-01086542	A
R	1	95297194	BTB-01591692	A
R	1	95343592	ARS-BFGL-NGS-113387	A
R	1	95394906	Hapmap58800-rs29016980	B
R	1	95423065	ARS-BFGL-NGS-83934	A
R	1	95608009	Hapmap48635-BTA-118353	B
R	1	95684940	ARS-BFGL-BAC-36902	A
R	1	95718992	BTA-122559-no-rs	B
R	1	95750768	ARS-BFGL-NGS-104619	A
R	1	95819377	ARS-BFGL-NGS-111885	B
R	1	95847141	ARS-BFGL-NGS-2011	A
R	1	96059058	Hapmap58062-rs29012621	B
R	1	96169900	ARS-BFGL-NGS-8753	A
R	1	96217131	ARS-BFGL-NGS-110016	A
R	1	96299260	Hapmap50694-BTA-44240	B
R	1	96325290	BTA-44241-no-rs	B
R	1	96382717	Hapmap59668-rs29015093	B
R	1	96472067	BTA-44249-no-rs	A
R	1	96508341	ARS-BFGL-NGS-104596	B
R	1	96553339	BTA-44254-no-rs	B
O	1	96568041	ARS-BFGL-NGS-60021	B
O	1	96582794	Hapmap42941-BTA-44265	B
O	1	96677750	BTA-44267-no-rs	A
O	1	96791940	ARS-BFGL-NGS-14357	B
O	1	96942516	Hapmap51902-BTA-44288	B
O	1	97123740	Hapmap47007-BTA-43282	A
O	1	97160730	ARS-BFGL-NGS-96389	A
O	1	97195480	UA-IFASA-7818	B
O	1	97276664	BTA-43302-no-rs	B
O	1	97339425	ARS-BFGL-BAC-31698	A
O	1	97366225	Hapmap38956-BTA-43309	A
O	1	97390136	Hapmap54512-rs29023726	B
O	1	97420045	ARS-BFGL-NGS-19572	A
O	1	97458910	Hapmap49174-BTA-43310	A
O	1	97484342	ARS-BFGL-NGS-4387	B
O	1	97515884	ARS-BFGL-NGS-96411	A
O	1	97564276	ARS-BFGL-NGS-94996	B
O	1	97606601	Hapmap42551-BTA-43327	B
O	1	97642612	ARS-BFGL-NGS-112806	A
O	1	97669242	BTA-43335-no-rs	A
O	1	97746135	ARS-BFGL-NGS-94323	A
O	1	97906442	BTA-43340-no-rs	A
O	1	97931346	Hapmap40001-BTA-43342	A
O	1	97955982	BTA-43345-no-rs	A
O	1	98054518	ARS-BFGL-NGS-72769	B
O	1	98078072	Hapmap39920-BTA-43352	A
O	1	98133752	ARS-BFGL-NGS-34686	B
1. SNP in original 50K haplotype, R=SNP in refined and original 50K haplotype
