# Supplementary material for: Bovine Exome Sequence Analysis and Targeted SNP Genotyping of Recessive Fertility Defects BH1, HH2, and HH3 Reveal a Putative Causative Mutation in SMC2 for HH3
Source: PLoS One. 2014 Mar 25;9(3):e92769. doi: 10.1371/journal.pone.0092769 (PMC3965462; doi:10.1371/journal.pone.0092769)
Supplement: Table S6 — SV re-genotyping results for 5 individuals with discordance between their chr8:95,410,507T>C genotype and HH3 status. (XLSX) [file pone.0092769.s006.xlsx]

## Sheet: Sheet1
Table S6. SV re-genotyping results for 5 individuals with discordance between their chr8:95,410,507T>C genotype and HH3 status.
		chr8:95,410,507 genotype
Sample ID	HH3 Phenotype	Initial	Re-genotype
HO281	normal	TC	TT
HO1263	carrier	CC	TC
HO667	normal	TC1	TT
HO1123	carrier	TT	TC
HO1605	carrier	TT	TC
1. HO0667 initial genotype result was from the DNA of HO1264, who is a HH3 carrier
