# Supplementary material for: Bovine Exome Sequence Analysis and Targeted SNP Genotyping of Recessive Fertility Defects BH1, HH2, and HH3 Reveal a Putative Causative Mutation in SMC2 for HH3
Source: PLoS One. 2014 Mar 25;9(3):e92769. doi: 10.1371/journal.pone.0092769 (PMC3965462; doi:10.1371/journal.pone.0092769)
Supplement: Table S7 — CNVs located in BH1 locus region. (XLSX) [file pone.0092769.s007.xlsx]

## Sheet: Sheet1
Table S7. CNVs located in BH1 locus region.
Location	Start SNP	End SNP	CNV call	Animal Count1
Chr7: 43501526-43769947	BovineHD0700012612	BovineHD0700012692	loss	1
Chr7: 44031206-44176069	BovineHD0700012762	BovineHD0700012801	loss	1
Chr7: 44437375-44444959	BovineHD0700012803	BovineHD0700012805	loss	20
Chr7: 44449912-44625508	BovineHD0700012806	BovineHD0700012880	loss	1
Chr7: 44538953-46049451	BovineHD0700012840	BovineHD0700013221	loss	1
Chr7: 46025089-46647898	ARS-BFGL-NGS-69626	BovineHD0700013435	loss	1
1. Number of Brown Swiss animals per CNV was detected.
